# Supplementary material for: Genetic diversity and population structure of Ethiopian Sweet Sorghum [Sorghum bicolor (L.) Moench] germplasms using SSR markers
Source: PLoS One. 2025 Mar 6;20(3):e0316549. doi: 10.1371/journal.pone.0316549 (PMC11884724; doi:10.1371/journal.pone.0316549)
Supplement: S1 Data — (XLSX) [file pone.0316549.s001.xlsx]

## Sheet: Sheet1
genotype/accessions	species	p1	p1	p5	p5	p6	p6	p10	p10	p11	p11	p18	p18	p19	p19	p22	p22	p23	p23	p25	p25	p26	p26	P27	P27	p28	p28
T2	s.sorghum	186	186	216	216	180	180	220	220	180	180	220	200	170	170	180	180	210	210	160	160	170	170	190	190	140	140
T3	s.sorghum	186	186	216	216	190	190	220	220	570	570	220	200	190	190	180	180	240	240	150	150	190	190	190	190	140	140
T4	s.sorghum	186	186	190	190	170	170	220	220	570	570	200	200	190	190	180	180	240	240	150	150	200	200	250	250	150	150
T64	s.sorghum	120	120	200	200	190	160	200	200	130	130	150	150	190	190	170	170	170	170	150	150	140	140	160	160	110	110
T65	s.sorghum	120	120	200	200	190	160	200	200	180	160	150	150	210	190	170	170	170	170	150	150	160	140	160	160	110	110
T66	s.sorghum	120	120	200	200	160	160	200	200	160	160	150	150	200	200	170	170	230	230	170	170	150	150	160	160	110	110
T67	s.sorghum	120	120	200	200	160	160	190	190	180	160	150	150	250	200	170	170	210	210	150	150	160	140	160	160	140	140
T8	s.sorghum	200	200	200	200	180	160	200	200	190	180	220	200	190	190	210	210	230	230	140	140	180	180	170	170	150	120
T9	s.sorghum	200	200	200	200	180	180	200	200	190	190	200	200	180	180	210	210	230	230	140	140	170	170	170	170	120	120
T10	s.sorghum	200	200	216	216	180	180	200	200	190	150	200	200	180	180	190	190	240	240	140	140	180	150	170	170	130	130
T11	s.sorghum	190	190	216	216	150	150	200	200	180	180	200	200	180	180	190	190	240	240	150	150	150	150	210	210	130	130
T12	s.sorghum	165	165	200	200	180	180	200	200	190	190	200	200	180	180	210	210	230	230	140	140	160	160	170	170	140	140
T13	s.sorghum	165	165	200	200	180	150	220	220	200	200	200	200	180	180	190	190	230	230	140	140	170	170	220	220	140	140
T14	s.sorghum	165	165	200	200	150	150	220	220	180	180	200	200	180	180	180	180	230	230	140	140	170	170	220	220	140	140
T15	s.sorghum	152	152	200	200	180	180	220	220	170	170	200	200	180	180	150	150	250	250	140	140	160	160	220	220	130	130
T16	s.sorghum	152	152	200	200	180	180	220	220	200	200	200	200	180	180	120	120	260	260	140	140	160	160	180	180	130	130
T17	s.sorghum	140	140	190	190	180	180	210	210	200	200	200	200	180	180	140	140	270	270	150	150	160	160	180	180	130	130
T18	s.sorghum	140	140	200	200	150	150	210	210	200	200	200	200	190	190	130	110	230	230	150	150	160	160	180	180	130	130
T19	s.sorghum	140	140	216	216	180	180	210	210	160	160	200	200	190	190	140	140	210	210	150	150	160	140	180	180	130	130
T20	s.sorghum	140	140	238	238	150	150	210	210	160	160	200	200	190	190	130	130	240	240	160	160	160	140	220	220	130	130
T21	s.sorghum	130	130	238	238	180	150	210	210	200	200	200	200	180	180	130	130	240	240	160	160	160	160	180	180	130	110
T22	s.sorghum	140	140	238	238	150	150	210	210	200	200	200	200	180	180	140	120	250	250	160	160	160	160	180	180	130	130
T23	s.sorghum	130	130	250	250	180	150	210	210	260	260	200	200	200	180	140	140	220	220	170	170	160	160	170	170	130	130
T24	s.sorghum	130	130	200	200	180	150	210	210	160	140	210	200	230	190	170	140	230	230	180	180	160	160	210	210	140	130
T25	s.sorghum	130	130	260	260	180	150	210	210	220	220	210	200	200	190	150	150	210	210	180	180	150	150	220	220	150	130
T26	s.sorghum	120	120	280	280	150	150	210	210	200	200	210	210	220	180	180	180	240	240	180	180	170	170	200	170	160	130
T27	s.sorghum	120	120	216	216	150	150	210	210	150	150	220	220	180	180	170	170	240	240	180	180	170	170	170	170	130	130
T28	s.sorghum	120	120	216	216	190	160	210	210	170	170	230	230	180	180	160	160	250	250	180	180	170	170	210	210	140	140
T29	s.sorghum	120	120	216	216	180	160	210	210	170	170	230	230	180	180	160	160	220	220	180	180	170	170	210	210	140	140
T30	s.sorghum	120	120	216	216	190	190	210	210	170	170	230	230	200	200	170	170	230	230	180	180	160	160	170	170	140	140
T31	s.sorghum	120	120	216	216	190	190	220	220	170	170	200	200	200	200	170	170	210	210	200	200	170	170	190	190	140	140
T32	s.sorghum	120	120	228	228	190	190	220	220	180	180	200	200	180	180	190	190	240	240	190	190	160	160	170	170	140	140
T33	s.sorghum	120	120	228	228	150	150	220	220	190	190	190	190	200	200	190	190	240	240	190	190	170	170	170	170	160	160
T34	s.sorghum	120	120	228	228	150	150	220	220	190	190	190	190	200	200	190	190	250	250	190	190	170	170	170	170	140	140
T35	s.sorghum	130	130	228	228	150	150	220	220	190	190	180	180	190	190	190	190	220	220	190	190	170	170	170	170	140	140
T36	s.sorghum	140	140	228	228	150	150	220	220	200	200	180	180	200	200	190	190	210	210	190	190	160	160	170	170	140	140
T37	s.sorghum	180	180	228	228	150	150	220	220	200	200	180	180	200	200	190	190	230	230	190	190	160	160	170	170	140	140
T38	s.sorghum	180	180	180	180	170	170	220	220	200	200	180	180	190	190	140	140	230	230	210	210	170	170	170	170	150	150
T39	s.sorghum	180	180	238	238	170	170	220	220	200	200	190	190	190	190	150	150	240	240	190	190	170	170	170	170	160	160
T40	s.sorghum	180	180	238	238	170	170	220	220	220	220	190	190	190	190	190	190	230	230	190	190	180	180	170	170	160	160
T41	s.sorghum	180	180	228	228	140	140	220	220	190	190	180	180	190	190	190	190	210	210	190	190	190	170	170	170	160	160
T5	s.sorghum	180	180	190	190	200	200	220	220	570	570	180	180	190	190	210	210	250	250	140	140	200	170	180	180	130	130
T6	s.sorghum	200	200	216	216	200	200	220	220	170	170	180	180	190	190	210	210	220	220	140	140	150	150	180	180	130	130
T7	s.sorghum	200	200	216	216	160	160	220	220	170	170	180	180	190	190	140	140	210	210	140	140	150	150	180	180	130	130
T42	s.sorghum	155	155	228	228	150	150	220	220	190	190	180	180	190	190	130	130	200	200	200	200	180	180	170	170	140	140
T43	s.sorghum	200	200	244	244	150	150	220	220	190	190	180	180	190	190	130	130	200	200	200	200	190	180	180	180	130	130
T44	s.sorghum	200	200	244	244	180	150	220	220	150	150	180	180	220	180	140	140	200	200	200	200	170	170	180	180	130	130
T45	s.sorghum	200	200	172	172	150	150	220	220	190	190	180	180	200	190	130	130	210	210	200	200	180	180	180	180	120	120
T46	s.sorghum	200	200	180	180	150	150	220	220	190	190	180	180	190	190	150	120	200	200	200	200	180	180	180	180	120	120
T47	s.sorghum	200	200	180	180	180	180	220	220	190	190	180	180	190	190	130	130	220	220	200	200	180	180	180	180	120	120
T48	s.sorghum	200	200	172	172	150	150	220	220	190	190	180	180	190	190	120	120	200	200	200	200	190	190	180	180	120	120
T49	s.sorghum	200	200	172	172	190	190	220	220	190	190	180	180	190	190	120	120	200	200	210	210	190	190	190	190	120	120
T50	s.sorghum	165	165	172	172	200	200	220	220	200	200	180	180	190	190	190	190	200	200	170	170	190	190	190	190	120	120
T51	s.sorghum	165	165	172	172	200	200	220	220	200	200	180	180	180	180	190	190	200	200	170	170	190	190	170	170	120	120
T52	s.sorghum	165	165	172	172	200	200	240	240	200	200	180	180	180	180	160	160	190	190	170	170	200	200	170	170	120	120
T53	s.sorghum	150	150	172	172	200	200	230	230	210	210	190	190	180	180	160	160	200	200	170	170	190	190	170	170	120	120
T54	s.sorghum	150	150	172	172	200	170	230	230	210	210	200	200	180	180	160	160	200	200	160	160	170	170	170	170	120	120
T55	s.sorghum	150	150	172	172	200	170	230	230	210	210	180	180	190	190	160	160	180	180	160	160	180	180	170	170	120	120
T56	s.sorghum	130	130	172	172	200	170	240	240	160	160	180	180	190	190	160	160	180	180	160	160	170	170	170	170	120	120
T57	s.sorghum	130	130	172	172	200	160	240	240	220	220	190	190	190	190	160	160	180	180	160	160	180	180	170	170	120	120
T58	s.sorghum	130	130	172	172	200	160	240	240	230	230	180	180	190	190	160	160	170	170	160	160	170	170	170	170	150	130
T59	s.sorghum	130	130	180	180	200	160	240	240	240	240	170	170	190	190	200	200	180	180	160	160	180	180	170	170	120	120
T60	s.sorghum	130	130	180	180	160	160	240	240	240	220	170	170	200	180	190	190	190	190	160	160	180	150	170	170	120	120
T61	s.sorghum	130	130	190	190	190	160	220	220	250	250	160	160	200	190	160	160	190	190	150	150	170	170	160	160	120	120
T62	s.sorghum	120	120	190	190	190	160	210	210	250	250	160	160	190	190	190	190	190	190	150	150	170	140	160	160	130	130
T63	s.sorghum	120	120	190	190	190	160	210	210	260	260	180	160	210	190	200	200	170	170	150	150	160	140	160	160	120	120
T68	s.sorghum	120	120	200	200	190	160	200	200	150	150	150	150	200	200	160	160	240	240	150	150	130	130	160	160	140	140
T69	s.sorghum	130	130	200	200	190	160	200	200	170	160	170	160	220	220	190	190	240	240	150	150	150	150	200	200	150	150
T70	s.sorghum	130	130	200	200	190	160	200	200	170	170	160	160	200	200	170	150	250	250	160	160	150	150	160	160	140	140
T71	s.sorghum	130	130	200	200	190	160	200	200	170	170	170	170	200	200	180	180	220	220	160	160	150	150	220	220	150	150
T72	s.sorghum	130	130	180	180	180	160	200	200	150	130	140	140	220	180	180	180	230	230	160	160	160	130	230	230	180	150
T73	s.sorghum	170	170	180	180	190	160	200	200	150	150	160	160	200	200	170	170	210	210	170	170	150	150	220	220	170	170
T74	s.sorghum	170	170	172	172	160	160	200	200	150	150	160	160	200	200	170	170	240	240	170	170	150	150	170	170	160	160
T75	s.sorghum	170	170	172	172	190	160	200	200	150	150	160	160	180	180	170	170	240	240	170	170	150	150	190	190	160	160
T76	s.sorghum	170	170	172	172	20	170	200	200	150	150	180	170	180	180	170	150	250	250	170	170	160	160	190	190	170	170
T77	s.sorghum	150	150	190	190	200	180	200	200	150	130	170	170	230	190	140	140	220	220	170	170	140	140	190	190	180	150
T78	s.sorghum	150	150	172	172	170	170	200	200	180	180	170	170	230	230	170	130	210	210	170	170	160	160	190	190	160	160
T81	s.sorghum	150	150	172	172	200	180	200	200	160	160	170	170	260	210	160	150	240	240	170	170	170	150	180	180	180	180
T82	s.sorghum	150	150	172	172	20	180	210	210	180	160	200	200	220	180	150	150	230	230	170	170	180	150	190	190	170	170
T83	s.sorghum	150	150	172	172	180	180	210	210	150	130	200	200	270	220	160	140	210	210	160	160	190	160	190	190	170	170
T84	s.sorghum	150	150	190	190	200	180	230	230	150	130	190	190	270	230	150	130	200	200	170	170	180	160	190	190	180	180
T85	s.sorghum	150	150	190	190	200	200	230	230	150	130	190	190	230	230	160	130	200	200	160	160	190	160	190	190	190	100
T86	s.sorghum	150	150	190	190	170	170	220	220	150	130	180	180	180	180	160	160	200	200	160	160	180	180	190	190	220	200
T87	s.sorghum	150	150	190	190	200	170	220	220	150	130	180	180	180	180	150	130	210	210	170	170	180	160	190	190	230	220
T88	s.sorghum	150	150	200	200	200	170	220	220	150	130	180	180	230	230	150	130	200	200	160	160	190	160	190	190	220	220
T89	s.sorghum	150	150	200	200	170	170	220	220	140	140	200	180	230	230	130	130	220	220	170	170	190	190	190	190	240	220
T1	s.sorghum	186	186	216	216	180	180	230	230	180	180	220	210	210	180	210	210	230	230	150	150	190	170	180	180	180	140
T79	s.sorghum	150	150	172	172	200	180	200	200	160	160	180	180	260	210	170	170	230	230	190	190	170	150	190	190	230	200
T80	s.sorghum	150	150	172	172	200	200	200	200	160	200	190	190	260	220	150	150	230	230	190	190	190	150	210	210	230	190
T90	s.sorghum	150	150	200	200	200	160	220	220	140	140	190	190	210	190	150	150	200	200	160	160	190	160	210	190	220	220
T91	s.sorghum	160	160	190	190	190	160	230	230	150	130	170	170	210	190	170	150	200	200	180	160	200	170	180	180	220	220
